# Supplementary material for: Tryptophan recovery index as a new biomarker for fitness
Source: EXCLI J. 2022 Jun 24;21:888–96. doi: 10.17179/excli2022-4889 (PMC9441676; doi:10.17179/excli2022-4889)
Supplement: Supplementary data [file EXCLI-21-888-s-001.xlsx]

## Sheet: Supplementary data, Table 1
Supplementary Table 1: Raw data of the study population
Sex	Age	Height	Weight	BMI	Body fat	HR	Weekly training	VO2max	Pmax	Tryptophan t1	Tryptophan t2	Tryptohphan t3	Kynurenine t1	Kynurenine t2	Kynurenine t3	Kynurenic Acid t1	Kynurenic Acid t2	Kynurenic Acid t3	TRI	KRI	KARI
	y	cm	kg	m²/kg	%	bpm	h	mL/kg/min	W/kg	µmol/L	µmol/L	µmol/L	µmol/L	µmol/L	µmol/L	nmol/L	nmol/L	nmol/L	%	%	%
1	14.74	1.66	61	22.1	21.1	202	14	45.6	3.44	70.6	53.17	65.34	2.02	1.9	1.87	45.08	58.23	42.48	22.89	-1.97	-27.05
1	16.23	1.54	53	22.3	20.3	205	21.5	54.8	4.64	71.61	50.49	59.7	2.28	2.31	2.42	25.73	73.85	46.24	18.24	4.89	-37.39
1	17.37	1.71	59	20.2	22	189	6	n.a.	3.31	71.1	48.81	53.15	2.11	1.86	1.78	35.59	43.96	32.81	8.91	-4.36	-25.36
1	17.64	1.7	57	19.7	19.5	194	19	40	2.89	58.85	50.14	56.76	2.11	2.05	2.18	27.57	33.4	28.51	13.2	6.51	-14.65
1	16.16	1.66	55	20	18	215	20	43.6	3.55	93.21	61.22	73.2	2.67	2.27	2.46	34.86	53.64	38.15	19.59	8.46	-28.88
1	17.16	1.57	54	21.9	20.6	206	7	n.a.	3.76	58.67	45.93	56.15	1.84	1.94	2.22	20.3	35.16	23.44	22.24	14.35	-33.32
1	17.71	1.57	50	20.3	17.4	197	10	55.2	4	77.52	52.13	66.17	2.84	2.55	2.96	30.73	46.55	31.97	26.93	16.21	-31.32
1	14.76	1.68	54	19.1	19	202	13	52.1	3.81	50.57	45.01	55.17	1.92	2.15	2.25	30.43	37.12	29.65	22.56	4.75	-20.12
1	16.5	1.65	59	21.7	20	194	16	45.4	3.44	57.54	52.55	58.4	2.07	2.11	2.27	34.94	33.99	28.28	11.14	7.14	-16.79
1	16.73	1.63	64	24.1	23.3	186	16	33.7	2.97	69.61	61.66	63.62	2.87	2.84	2.57	57.17	58.39	54.09	3.18	-9.66	-7.36
1	15.4	1.63	50	18.8	18.6	215	8	58	4.28	48.71	42.18	57.87	2.11	2.21	2.61	31.51	45.39	34.77	37.22	18.09	-23.4
1	14.67	1.65	47	17.3	16.7	189	7	56.4	4.26	83.81	57.86	75.96	3.32	3.09	3.19	49.13	64.4	48.96	31.28	3.34	-23.98
1	14.3	1.59	47	18.6	15	215	8	52.5	4.26	44.53	36.57	45.46	2.73	2.53	2.6	38.74	51.49	35.73	24.31	2.5	-30.61
1	16.03	1.6	54	21.1	20.8	192	8	44.4	3.52	64.95	46.77	56.64	2.49	2.16	2.15	48.39	66.86	37.82	21.11	-0.4	-43.43
1	14.97	1.69	59	20.7	20.9	202	14	43.3	3.14	59.42	47.59	49.76	3.19	2.91	2.93	45.96	59.92	48.09	4.57	0.59	-19.74
1	15.82	1.64	58	21.6	21.2	197	14	56.6	4.22	68.68	53.98	63.1	2.67	2.58	2.83	81.99	102	73.31	16.89	9.58	-28.13
1	15.36	1.64	63	23.4	21.6	218	8	51.9	4.6	57.78	38.32	51.08	2.66	2.28	2.7	41.97	78.7	130.78	33.28	18.51	66.17
1	14.67	1.63	50	18.8	19.1	206	8	53.2	4.08	58.04	51.45	63.57	2.62	2.68	2.94	22.14	40.29	27.74	23.57	9.73	-31.15
1	16.6	1.7	51	17.6	16.3	194	12	44.9	3.43	56.73	50.69	58.61	2.64	2.38	2.56	39.87	43.09	34.58	15.63	7.83	-19.75
1	15.63	1.64	53	19.7	18.8	189	18	45.3	3.21	45.87	38.01	41.08	2.86	2.51	2.48	45.81	51.49	40.12	8.08	-1.07	-22.09
1	16.16	1.71	55	18.8	19.5	206	8	53.4	4.53	60.46	52.55	65.01	2.78	2.96	3.52	41.17	61.08	57.68	23.73	18.87	-5.57
1	16.57	1.6	50	19.5	20	203	17	43.2	3.4	79.98	60.19	68.48	3.35	2.92	3.18	36.4	45.47	41.99	13.77	8.89	-7.67
1	16.16	1.63	59	22.2	19.7	218	20.4	46.2	4.15	57.08	41.81	54.96	2.88	2.62	2.76	45.78	72.94	53.15	31.46	5.34	-27.13
1	17.47	1.84	71	21	11.7	202	17	71.6	5.46	86.21	46.71	58.72	2.88	2.31	2.58	46.81	61.71	52.09	25.71	11.69	-15.59
1	15.77	1.68	64	22.7	23.5	191	14	45.4	3.91	58.4	50.63	61.32	2.24	2.16	2.35	29.45	59.23	40.92	21.12	8.47	-30.91
1	14.18	1.64	55	20.4	20.5	209	7.5	55.4	4.11	60.34	42.27	56.79	2.92	2.55	2.73	41.59	63.07	46.33	34.35	7.32	-26.54
1	17.29	1.72	60	20.3	20.8	197	4	44.5	3	63.58	49.11	56.19	2.02	1.99	1.97	55.6	62.37	50.05	14.43	-1.04	-19.76
2	14.4	1.68	59	20.9	15.1	187	13	49.3	3.93	77.56	60.72	68.84	3.49	3.11	3.21	80.03	83.93	61.62	13.37	3.37	-26.57
2	16.3	1.78	62	19.6	6.1	197	15	61.1	4.9	65.15	46.07	56.88	3.17	2.76	2.8	44.92	69.17	68.25	23.48	1.73	-1.34
2	15.35	1.8	67	20.7	10.8	189	16	62.4	4.97	85.29	58	61.41	2.8	2.56	2.63	49.1	60.24	41.77	5.89	2.94	-30.66
2	14.51	1.78	63	19.9	10.3	200	19	53.2	4.37	56.07	40.81	51.41	3.85	3.51	3.71	46.87	62.82	50.02	25.97	5.71	-20.39
2	15.44	1.81	80	24.4	11.8	198	13	55.4	4.38	63.34	48.11	57.22	4.36	4.03	4.84	36.68	52.22	48.09	18.94	20.04	-7.92
2	14.98	1.79	60	18.7	10	209	14	67	5.08	57.94	48.95	62.11	1.71	1.82	2.16	30.53	41.03	37.27	26.88	18.59	-9.15
2	17.65	1.85	65	19	8	200	11	n.a.	5.38	80.55	67.57	80.03	4.26	4.05	4.22	57.82	82.65	67.25	18.44	4.31	-18.63
2	16.41	1.8	66	20.4	9.9	200	11	n.a.	5.3	81.25	58.77	76.96	3.69	3.53	3.8	60.43	115.45	81.4	30.95	7.59	-29.49
2	16.04	1.82	71	21.4	10.5	206	9.5	65.3	5.35	68.77	42.97	57.73	4.05	3.69	4.12	67.72	114.79	83.62	34.35	11.65	-27.15
2	14.82	1.62	50	19.1	7.3	197	12	61.4	4.26	68.38	55.21	67.05	2.78	2.58	2.71	43.84	59.14	44.21	21.44	5.1	-25.24
2	16.19	1.87	78	22.3	11.5	189	17	56.9	4.94	66.17	49.21	63.31	3.44	3.15	3.57	35.23	53.34	42.94	28.65	13.18	-19.49
2	15.61	1.75	63	20.6	9.7	194	13	59.1	4.48	73.94	53.92	67.17	3.6	3.41	3.62	47.33	70.28	51.49	24.58	6.41	-26.73
2	16.39	1.83	72	21.5	9.8	186	15	56.4	4.56	62.21	46.24	55.95	2.31	2.17	2.35	40.15	54.72	41.77	16.62	14.98	-21.26
2	15.56	1.79	61	19	13.4	198	12	53	4.51	73.98	48.61	61.34	3.81	3.29	3.7	39.42	60.48	54.75	26.2	12.72	-9.47
2	17.54	1.73	55	18.4	9.4	189	9.5	53.3	4.15	93.02	68.47	74.42	2	2.04	2.16	60.48	92.92	63.72	8.68	5.94	-31.43
2	16.67	1.71	54	18.5	8.1	212	18	60.1	4.63	56.21	43.19	53.86	2.86	2.46	2.57	35.52	51.56	41.19	24.72	4.34	-20.11
2	14.47	1.76	55	17.8	9.2	192	11	57.2	4.51	66.49	53.07	60.78	4.51	4.05	4.04	73.42	76.62	65.78	14.53	-0.35	-14.14
2	16.88	1.74	68	22.5	11.9	206	23	61.7	5.15	79.79	54.2	66.96	2.94	2.86	2.87	55	101.68	63.74	23.55	0.3	-37.31
2	15.29	1.72	52	17.6	9.8	202	16	56.9	4.37	68.72	55.73	65.21	3.26	3.09	3.17	45.88	57.43	40.78	17.01	2.57	-29
2	16.55	1.85	72	21	10.4	202	20	57.7	5.28	86.33	57.41	70.29	3.46	3.2	3.6	54.95	90.73	71.62	22.44	12.52	-21.06
2	14.72	1.69	62	21.7	8.1	202	7	63.2	4.31	67.83	53.54	66.92	3.68	3.41	3.46	44.88	53.4	40.48	25	1.33	-24.21
2	15.78	1.75	68	22.2	12.7	194	15	60.3	4.41	62.7	48.06	57.01	3.57	3.21	3.27	60.61	75.33	63.34	18.64	1.82	-15.92
2	14.6	1.66	50	18.1	6.4	221	10.5	78.2	5.6	71.75	53.77	72.46	2.74	2.55	2.82	50.87	70.47	50.68	34.75	10.35	-28.08
2	14.19	1.73	58	19.4	9.2	194	12	54.2	4.28	69.46	52.14	62.55	2.62	2.38	2.59	38.37	56.25	39.8	19.97	8.78	-29.25
2	17.57	1.78	63	19.9	10.8	202	4	51.6	3.44	71.08	54.88	67.74	3.11	2.97	3.3	32.73	48.32	40.91	23.44	11.14	-15.33
2	15.21	1.69	59	20.7	9.8	202	4.5	45.6	3.07	69.06	53.43	61.04	2.79	2.61	2.93	40.71	54.12	55.57	14.25	12.51	2.68
2	14.78	1.7	62	21.5	12	203	11	58.1	4.84	75.88	51.73	63.18	3.57	2.9	3.06	53.79	84.43	59.24	22.13	5.48	-29.83
2	17.47	1.79	75	23.4	11	194	10	62.6	5.13	69.01	39.51	53.54	2.88	2.23	2.6	48.35	57.3	57.78	35.51	16.59	0.84
2	14.59	1.74	58	19.2	9.1	209	12	62.6	4.91	72.76	56	71.95	3.78	3.43	3.67	37.89	45.79	39.92	28.48	6.96	-12.82
2	14.8	1.64	41	15.2	6	202	22	68.8	5.12	71.08	53.35	66.62	2.7	2.66	2.88	49.34	71.31	50.48	24.87	8.27	-29.21
2	17.86	1.77	65	20.7	10.7	202	4	57.7	4.52	76.11	56.92	66.64	3.18	2.99	2.88	48.04	73.56	66.42	17.09	-3.54	-9.72
2	15.82	1.82	71	21.4	14.4	205	14.5	62.3	5.49	71.35	42.89	54.66	2.51	2.32	2.51	69.76	95.13	80.29	27.42	8.11	-15.59
2	16.89	1.7	88	30.4	16.1	209	20	56.7	4.38	77.46	56.87	77.3	2.75	2.8	3.08	58.96	100.71	68.84	35.91	10.13	-31.65
2	16.33	1.71	61	20.9	10	206	10	60.5	4.98	77.6	51.56	67.77	2.45	2.13	2.17	44.03	67.96	47.41	31.46	1.93	-30.24
2	17.92	1.84	71	21	8.3	194	12	n.a.	5.24	94.66	76.26	87.17	3.48	3.52	3.63	47.3	94.08	64.05	14.3	3.07	-31.92
2	16.09	1.75	66	21.6	12.1	197	11.5	51.4	4.06	61.52	48.31	56.45	2.6	2.34	2.47	46.84	54.66	44.08	16.84	5.72	-19.35
2	17.64	1.76	70	22.6	11.1	194	20	50.3	4.04	80.21	63.06	78.17	2.91	2.61	2.8	40.38	62.1	47.5	23.96	7.37	-23.52
2	15.75	1.93	90	24.2	15.9	197	18	47.9	3.61	72.09	60.36	69.13	3.5	3.04	3.09	77.83	88.96	71.31	14.52	1.54	-19.84
2	14.99	1.78	65	20.5	13	197	12	59.7	4.62	68.25	59.01	71.64	2.46	2.42	2.57	30.02	33.84	35.57	21.4	6.13	5.09
2	15.21	1.73	55	18.4	8.3	208	13	64.7	5.09	73.73	56.1	70.24	2.89	2.81	2.79	38.11	68.62	42.71	25.19	-0.67	-37.77
2	17.07	1.77	66	21.1	11.7	206	14	64.6	4.88	67.92	56.74	61.96	3.1	2.99	3.18	31.37	59.75	41.5	9.2	6.16	-30.54
2	16.15	1.82	78	23.5	13.2	194	8	56.3	4.74	65.16	46.99	56.65	2.54	2.51	2.8	38.67	59.09	46.44	20.58	11.36	-21.41
2	15.69	1.71	55	18.8	13.4	191	24	58.6	4.85	64.23	43.36	52.45	2.53	2.21	2.28	48.83	61.85	45.45	20.96	3.17	-26.52
2	16.91	1.78	79	24.9	12.5	191	10	46.5	3.58	66.04	54.32	63.62	3.02	2.86	2.88	55.86	75.51	54.13	17.13	0.59	-28.31
	HR, heart rate, bpm, beats per minute
	BMI, body mass index
	VO2max, measured maximal oxygen capacity
	n.a., not available
	Pmax, maximal power performed during incremental exercise testing
	TRI, tryptophan recovery index
	KRI, kynurenine recovery index
	KARI, kynurenic acid recovery index
